# Supplementary material for: Microbiome science of human excrement composting
Source: ISME J. 2024 Nov 9;18(1):wrae228. doi: 10.1093/ismejo/wrae228 (PMC11631093; doi:10.1093/ismejo/wrae228)
Supplement: Supplementary_Table_1-Compost_Experiments_wrae228 [file supplementary_table_1-compost_experiments_wrae228.xlsx]

## Sheet: New Lit Review 9-24
Material	Citation	Aims/goals/hypotheses	Type of compost system (NC - Not Compost)	Temperature range	Feedstock (BM)	Technology	Primary findings
Agricultural	Chandna et al., 2013	Identify and track succession of bacteial populations involved in plant material degradation of plant materials	Piles	Thermophilic	Rice bran, wheat bran, rice husk, grass, leaves (ash)	-PCR (8F/1542R) -16S rRNA (8F/1542R)	-Nitrogen amendments and bulking agents produced high-quality compost. -Novel bacteria were isolated and could serve as inoculants to increase composting and be further tested for enzyme production and antimicrobial properties.
Agriculture	Zhang et al., 2016	Analyze how microbial diversity and function change over time and depth in fermentor compost.	NC - Fermentor (industrial scale)	Thermophilic	Corn cobs (cow manure, matured compost [inoculant])	Metaproteomics	-Meta-proteomic results showed bacteria, mainly Thermobifida, focused on cellulose degradation, while fungi, like Thermomyces and Aspergillus, targeted hemicellulose. -Controlled temperature and oxygen conditions improved waste degradation efficiency.
Biosolids	Bibby et al., 2010	Deep sequencing with massively parallel technology will reveal pathogen diversity in biosolids.	NC - WWTP	Mesophilic/ Thermophilic	-Mesophilic anaerobically digested municipal wastewater sludge -Thermophilic anaerobically digested municipal sludges -Composted municipal sludges -Unamended agricultural soil	16S rRNA (BSF8/USR515)	-All samples contained pathogens, mainly Clostridium and Mycobacterium. -Identified 135 pathogens, guiding further analysis and risk assessment. -Although 400-base sequences improve resolution, definitive pathogen placement remains challenging.
Biosolids	Nascimento et al., 2018	Analyze the diversity and structure of microbial communities in 19 sewage sludges and relate findings to sludge sources, treatment methods, and chemical properties	NC - WWTP	N/A	Dewatered sludge	16S rRNA (V4)	-All sludges had high bacterial diversity but source and treatment did not consistently affect bacterial community structure. -Heavy metals minimally influenced microbial community structure.
Biosolids	Ritari et al., 2012	Analyzed archaeal, bacterial, and fungal community responses to organic loading in mesophilic and thermophilic AD	NC - Anaerobic digestion (pilot scale)	Mesophilic/ Thermophilic	Biosolids	454 Amplicon (universal bacterial, archaeal and fungal primers)	-Bacterial diversity decreased with higher organic load, while methanogenic archaeal taxa remained stable. -Fungal diversity increased with organic loading and temperature, potentially aiding digestion by metabolizing nutrients for bacteria and methanogens
Co-composting	Antunes et al., 2016	Investigated the microbiota structure, dynamics, and metabolic functions in São Paulo Zoo's thermophilic composting.	Bins	Thermophilic	Mixed organic waste	-16S rRNA (V3-V4) -Shotgun Metagenomics (341F/785R) -Metatranscriptomics	-Turning affected compost microbiota, partially restoring initial communties. -Lignocellulosic biomass deconstruction occurs sequentially with hemicellulose degraded before cellulose and lignin. -Near-complete genomes of five bacterial species were reconstructed, including a novel bacterial species
Co-composting	Braga et al., 2021	Studied composting microbial populations and metabolic interactions, building genome-based models to predict syntrophic interactions.	Bins	Thermophilic	Mixed organic waste	-Metagenomics -Metatranscriptomics	-Identified dominant players in composting. -Metabolic models revealed key bacterial interactions that enhance bioenergetic efficiency and manage reactive oxygen species, contributing to lignocellulose degradation and nitrogen utilization. -Temporal data highlighted dynamic microbial interactions, suggesting a positive feedback loop that improves enzyme efficiency and denitrification during compo…
Co-composting	Martins et al., 2013	Hypothesized that São Paulo Zoo Park compost would host diverse microbes from soil, forest, and zoo animal microbiota, using high-throughput sequencing for the first time.	Bins	Thermophilic	Mixed organic waste	-Roche/454 -Metagenomics	-Two compost pile microbiomes showed distinct phylogenetic profiles, with Lactobacillus dominating one, yet both exhibited similar functional capabilities, particularly in breaking down biomass like lignocellulose. -Bacteria, primarily from Clostridiales and Actinomycetales, played a key role in decomposing plant matter, while fungal activity was reduced likely due to the compost’s anaerobic and …
Food	Niu & Li, 2022	Examined microbial inoculation effects on enzyme activity, lignocellulose breakdown, and bacterial succession during maize straw composting.	Bioreactor (lab scale)	Thermophilic	Sewage sludge food factory (corn straw)	16S rRNA (338F/806R)	-Inoculation with B. thermoruber significantly improved enzyme activity, increasing lignocellulose degradation and enhancing the microbial community structure during composting. -The process reduced abundance of human disease-related genes, extended thermophilic phase, accelerating composting efficiency.
HE	Borker et al., 2020	A psychrotrophic bacterium was evaluated for safety, cold adaptation, degradation, and plant growth potential as a bioinoculant in night-soil composting.	Dry toilets	Mesophilic	HE (fot [animal dung, sawdust, wood chips, wood ash, sand, and other agricultural waste])	16S rRNA (27F/1492R)	-Physiological and genomic evidence suggest LJH19 is a promising, safe bio-inoculant for enhancing night-soil composting.
HE	Borker et al., 2022	Assessed the compost quality, pathogen risk, and microbial dynamics in Himalayan dry toilets' night soil compost (NSC), including phytotoxicity and antimicrobial resistance.	Dry toilets	Mesophilic	HE (fot [animal dung, sawdust, wood chips, wood ash, sand, and other agricultural waste])	16S rRNA (V3-V4)	-NSC compost is nutrient-rich, pathogen-free, and non-phytotoxic, with a high GI value. It has a unique bacterial community with few multidrug-resistant strains and low levels of pathogenic bacteria. Classified as marketable Class C, it is suitable for agricultural use.
HE	Capone et al., 2021	Compared enteric pathogen detection at different depths of dry pit latrines in Malawi to improve sampling methods for public health interventions.	NC - Pit Latrines	Mesophilic	HE	TaqMan Array Card (TAC) - multiplex quantitative rt-PCR	-For routine pathogen monitoring, sampling depth in pit latrines does not significantly affect pathogen detection, therefore, surface samples are sufficient for public health.
HE	Piceno et al., 2017	Assess the fate of gut microbiome and pathogenic bacteria during thermophilic composting	Bins	Thermophilic	HE (sugar cane bagasse and peanut shells)	16S rRNA (27F/1492R)	-Observed a shift from fecal to compost microbiota through thermophilic composting and curing, with significant reductions in fecal bacteria and opportunistic pathogens (except Clostridium tetani). -Thermotolerant Actinomycetes and Firmicutes increased during the thermophilic stage.
HE	Smith et al., 2023	Analyzed pit latrine microbial communities to enhance WBE, identify pathogens, and simplify sampling for improved health.	NC - Pit Latrines	Mesophilic	HE	16S rRNA (341F/806R)	-Pit latrines predominantly feature a single metabolic pathway, with unique microbial communities differing from other systems. -Depth affects metabolizer proportions in line with anaerobic digestion, showing increased methanogens and reduced aerobic taxa. -Pit latrines share many taxa with anaerobic digesters and contain necessary anaerobic digestion metabolisms.
HE	Williams et al., 2018	Analyzed bacterial community shifts in filter-digester beds and compared untreated effluent with SODIS and SSF-treated samples.	Microflush toilet	Mesophilic	HE	16S rRNA (515F/806R)	-Gut associated bacteria within the GSAP microflush toilet are eliminated enhancing sanitation and protecting water sources.
Manure	Liu et al., 2021	Examine how addition of fine coal gassification slag affects fungal diversity and abundance, and classify fungi by species	Bioreactor (lab scale)	Thermophilic	Pig manure (wheat straw)	ITS (TS5F/ITS1R)	-FCGS amendment can enhance fungal diversity and composting quality
Manure	Liu et al., 2022	Identify key thermophilic bacteria in composting, assess the impact of bacterial inoculants, and understand the ecological mechanisms involved	Bioreactor (pilot-scale)	Thermophilic	Chicken manure (corn stalk)	-16S rRNA (27F/1492R) -16S rRNA (515F/806R) -Metagenomics	-Thermophilic microbial inoculants extended thermophilic phase, accelerated humification, and promoted microbial communities succession.
Manure	Wang et al., 2021	Studied bacterial and fungal community succession and its relation to abiotic properties during pig manure composting.	Trough	Thermophilic	Pig manure (sawdust)	-16S rRNA (563F/802R) -ITS (ITS1/ITS4)	-Bacterial and fungal diversity composition varied over time with changes in compost temperature and abiotic properties. -Bacterial metabolic functions predominated early and fungal saprotrophic functions increased later.
Manure	Zhang et al., 2020	Hypothesized that BGL-producing microbial communities differentially regulate the expression of glucose-tolerant BGL and non-glucose-tolerant BGL to adapt to the changes in cellulose degradation conditions.	Piles	Thermophilic	Cattle manure (straw plus lignocellulolytic microbial inoculants)	Metatranscriptomics	-Functional microbial communities adapt to environmental changes by regulating BGL genes. -Non-glucose-tolerant BGL genes are more sensitive and suppressed during composting, while glucose-tolerant BGL genes are upregulated in response to increased glucose. -Cellulase, laccase, peroxidase, xylanase, amylase, and protease activities were observed in the microbial inoculants.
Manure	Zhang et al., 2018	Identify dominant microbial communities in livestock manure compost and assess C/N ratio effects.	Piles	Thermophilic	Chicken manure (maize straw)	-16S rRNA (338F/806R) -Metaproteomics	-Maize straw increased microbiota diversity and accelerated species succession -Dominant microbiota were associated with nitrogen utilization and amino acid metabolism, unlike lignocellulose-based composts where lignocellulose-degrading microbes predominate
Municipal solid waste	Liu et al., 2015	Analyzed metaproteomes from various composting phases to identify key metabolic processes of bacteria and fungi	Piles	Mesophilic/ Thermophilic	Organic wastes	Metaproteomics	-In composting, fungi primarily produce cellulase in the early stages, but bacteria take over in the active phase, with cellulose decomposition requiring both microbes in the curing phase. -Carbohydrate metabolism dominates, with Pseudomonas stutzeri identified as the main denitrification enzyme producer.
Soil	Semenov et al., 2021	Investigate changes in soil microbiome from addition of manure and survival of manure-derived microbes over time	NC - Soils amended with manure	N/A	Cattle manure (urine and straw)	-qPCR: Eub338/Eub518 (bacteria); arc915/arc1059 (archaea); ITS1f/5.8 S (fungal) -16S rRNA (515F/806R)	-Increased microbial biomass/diversity after manure amendment likely caused by activation of soil microbial communities -Manure derived microbes do not survive in soil conditions after few months.
Soil	Zerzghi et al., 2010	Evaluate long-term effects of land applications of Class B	NC - Land applied biosolids	N/A	Mesophilic digested class B biosolids	16S rRNA (341F/1492R)	-Community structure, richness, and observed OTUs remained similar or increased after 20 yrs land application of Class B biosolids
Soils	Wakelin et al., 2008	Combined phylogenetic and functional-gene approaches to study sediment microbial diversity near WWTP discharge	NC - effluent to soils	N/A	Stream sediment near WWTP effluent	PCR-DGGE 16S rRNA (F968-GC/R1401)	-Shifts in bacterial communities were linked to changes in sediment physicochemical properties, especially nutrient loading from effluent and influenced bacterial abundance, community structure, and function likely affecting decomposition, nutrient cycling, and aquatic C:N balance. -Gene abundance (amoA, narG, nifH) increased with distance downstream, driven by nitrogen, carbon availability, and …
Vermicompost	Blomstrom et al., 2016	Investigate and characterize the viral and bacterial composition in vermicomposting systems.	Vermicompost	Mesophilic	Cattle manure (food waste)	Metagenomics (double-stranded cDNA synthesis; FR-20N; FR-26RV)	-A diverse bacterial community was identified, with Proteobacteria the most abundant phylum. -Pathogenic bacteria, including Salmonella, E. coli, Enterobacter, and Clostridium, were detected, though Clostridium had the highest abundance. -Phages constituted the main viral group; insect viruses were identified; only animal or human virus identified was kobuvirus
WWTP	Bedoya et al., 2019	Characterizes the microbial community in Colombian wastewater biosolids and analyzes microbial load during dry and rainy seasons.	NC - WWTP (Anaerobic digester)	Mesophilic	Biosolids	-16S rRNA (Bakt_341F/Bakt_805R) -Metagenomics	-Bacterial dominance shifts seasonally -Organisms possess genes encoding enzymes for three known methanogenic pathways.
WWTP	Ekholm et al., 2022	Identify microbial community succession patterns in AGS formation and maintenance during reactor start-up and assess reactor performance under seasonal variations.	NC - WWTP (Aerobic granular sludge)	Mesophilic	Influent and effluent	16S rRNA (515F/806R)	-Microbial community composition rapidly changed. Seeding with granules -Reseeding non-granulated reactor with biomass from the successful one demonstrated a convergence in microbial communities, -Achieving stable sludge concentrations and efficient organic matter, nitrogen, and phosphorus removal
WWTP	Little et al., 2020	Investigated bacterial diversity in biosolids and identify agriculturally relevant plant growth-promoting bacteria (PGPB)	NC - Solar drying shed	N/A	Biosolids	16S rRNA (V3-V4)	-Firmicutes increased ten-fold in aged biosolids, and plant growth-promoting bacteria were present in both fresh and stockpiled biosolids, offering potential agricultural benefits. -Significant shifts in the composition of the bacterial community with stockpiling were detected.
WWTP	Lu et al., 2007	Report taxonomic characterization of a novel species of genus Simplicispira	NC - laboratory-scale sequencing batch reactor (SBR)	N/A	Activated sludge	16S rRNA (27F/1492R)	-Novel species Simplicispira limi isolated from activated sludge
WWTP	Numberger et al., 2019	SMRT sequencing (PacBio® Sequel) was used to analyze full-length 16S rRNA genes in wastewater samples, comparing inflow and effluent bacterial communities.	NC - WWTP	N/A	Influent and effluent	16S rRNA (27F/1492R)	-Distinct bacterial communities were found in wastewater inflow and effluent, with temporal, spatial, and seasonal variability. -Treatment reduced most disease-associated bacteria except Legionella and Leptospira. -Key OTUs included waterborne pathogens, enteric bacteria, and environmental bacteria, with some linked to multi-drug resistance and denitrification.
WWTP	Ye and Zhange, 2012	Used 454 pyrosequencing of 16S rRNA genes to analyze bacterial diversity in various stages of a saline sewage WWTP	NC - WWTP	N/A	Activated sludge, digestion sludge, influent, and effluent	16S rRNA (V4)	-Dominant bacterial classes in the four samples were Alphaproteobacteria, Thermotogae, Deltaproteobacteria, and Gammaproteobacteria. -Mycobacterium and Vibrio genera, potentially pathogenic were highly prevalent -High abundance of sulfate-reducing bacteria, likely driven by saline sewage, highlights the activated sludge ecosystem's complexity. -A method for distinguishing 'gene percentage' from '…
WWTP	Zheng et al., 2023	Analyzes microbial community of AnMBR and discusses key enzyme composition and variation in anionic surfactant degradation and sulfur conversion.	NC - Anaerobic membrane bioreactor (lab scale)	Mesophilic	Synthetic wastewater	16S rRNA (515F/806R)	-Microbial community shifted from methanogens to sulfate-metabolizing and surfactant-degrading bacteria -Activated carbohydrate and sulfur metabolism were key to AnMBR's performance
